# Supplementary material for: Characterize molecular signatures and establish a prognostic signature of gastric cancer by integrating single-cell RNA sequencing and bulk RNA sequencing
Source: Discov Oncol. 2024 Jul 24;15:301. doi: 10.1007/s12672-024-01168-w (PMC11266334; doi:10.1007/s12672-024-01168-w)
Supplement: Supplementary file 1 — Supplementary Material 1. [file 12672_2024_1168_MOESM1_ESM.xlsx]

## Sheet: GSE62254
Baseline patient characteristics of GSE62254 cohort according to risk group
Characteristic	high, N = 1211	low, N = 1791	p-value2
Age			0.1
Mean (SD)	61 (11)	63 (11)
Gender			0.35
F	45 (37%)	56 (31%)
M	76 (63%)	123 (69%)
AJCC_T			0.007
T2	63 (52%)	125 (70%)
T3	46 (38%)	45 (25%)
T4	12 (9.9%)	9 (5.0%)
AJCC_N			0.085
N0	13 (11%)	25 (14%)
N1	45 (37%)	86 (48%)
N2	36 (30%)	44 (25%)
N3	27 (22%)	24 (13%)
AJCC_M			0.14
M0	106 (88%)	167 (93%)
M1	15 (12%)	12 (6.7%)
Stage			0.019
I	8 (6.6%)	22 (12%)
II	32 (26%)	65 (36%)
III	40 (33%)	56 (31%)
IV	41 (34%)	36 (20%)
Lauren			0.27
diffuse	61 (50%)	74 (41%)
intestinal	54 (45%)	92 (51%)
mixed	6 (5.0%)	13 (7.3%)
OS			0.054
Alive	51 (42%)	97 (54%)
Dead	70 (58%)	82 (46%)
OS.time			0.045
Mean (SD)	3.79 (2.62)	4.41 (2.54)
1 n (%)
2 Welch Two Sample t-test; Pearson’s Chi-squared test

## Sheet: TCGA-STAD
Baseline patient characteristics of TCGA-STAD cohort according to risk group
Characteristic	high, N = 1561	low, N = 1831	p-value2
Age			0.75
Mean (SD)	65 (11)	66 (11)
missing	2	1
Gender			0.33
FEMALE	50 (32%)	69 (38%)
MALE	106 (68%)	114 (62%)
Grade			0.26
G1	5 (3.3%)	4 (2.2%)
G2	49 (33%)	74 (41%)
G3	96 (64%)	102 (57%)
missing	6	3
Stage			0.56
I	4 (2.7%)	8 (4.4%)
II	41 (27%)	58 (32%)
III	87 (58%)	98 (54%)
IV	18 (12%)	17 (9.4%)
missing	6	2
AJCC_T			0.29
T1	4 (2.6%)	13 (7.1%)
T2	32 (21%)	41 (22%)
T3	75 (49%)	83 (45%)
T4	41 (27%)	46 (25%)
missing	4	0
AJCC_N			0.16
N0	36 (24%)	62 (34%)
N1	49 (33%)	45 (25%)
N2	33 (22%)	35 (19%)
N3	29 (20%)	39 (22%)
missing	9	2
AJCC_M			0.6
M0	137 (88%)	166 (91%)
M1	18 (12%)	17 (9.3%)
missing	1	0
Lauren			0.49
Diffuse	28 (18%)	30 (16%)
Intestinal	66 (42%)	89 (49%)
Mixed	1 (0.6%)	0 (0%)
Unkonwn	61 (39%)	64 (35%)
OS.time			0.004
Mean (SD)	1.50 (1.27)	1.96 (1.63)
OS			0.004
Alive	78 (50%)	121 (66%)
Dead	78 (50%)	62 (34%)
1 n (%)
2 Welch Two Sample t-test; Pearson’s Chi-squared test
