# Supplementary material for: Characterize molecular signatures and establish a prognostic signature of gastric cancer by integrating single-cell RNA sequencing and bulk RNA sequencing
Source: Discov Oncol. 2024 Jul 24;15:301. doi: 10.1007/s12672-024-01168-w (PMC11266334; doi:10.1007/s12672-024-01168-w)
Supplement: Supplementary file 2 — Supplementary Material 2. [file 12672_2024_1168_MOESM2_ESM.xlsx]

## Sheet: TCGA
TCGA Cohort
	Alive	Dead	total
	(N=199)	(N=140)	(N=339)
Age
Mean (SD)	64.6 (11.0)	66.8 (9.91)	65.5 (10.6)
Median [Min, Max]	65.0 [35.0, 90.0]	68.0 [41.0, 90.0]	67.0 [35.0, 90.0]
Missing	3 (1.5%)	0 (0%)	3 (0.9%)
Gender
FEMALE	76 (38.2%)	43 (30.7%)	119 (35.1%)
MALE	123 (61.8%)	97 (69.3%)	220 (64.9%)
Grade
G1	7 (3.5%)	2 (1.4%)	9 (2.7%)
G2	76 (38.2%)	47 (33.6%)	123 (36.3%)
G3	111 (55.8%)	87 (62.1%)	198 (58.4%)
Missing	5 (2.5%)	4 (2.9%)	9 (2.7%)
Stage
I	11 (5.5%)	1 (0.7%)	12 (3.5%)
II	70 (35.2%)	29 (20.7%)	99 (29.2%)
III	105 (52.8%)	80 (57.1%)	185 (54.6%)
IV	12 (6.0%)	23 (16.4%)	35 (10.3%)
Missing	1 (0.5%)	7 (5.0%)	8 (2.4%)
AJCC_T
T1	16 (8.0%)	1 (0.7%)	17 (5.0%)
T2	47 (23.6%)	26 (18.6%)	73 (21.5%)
T3	87 (43.7%)	71 (50.7%)	158 (46.6%)
T4	49 (24.6%)	38 (27.1%)	87 (25.7%)
Missing	0 (0%)	4 (2.9%)	4 (1.2%)
AJCC_N
N0	72 (36.2%)	26 (18.6%)	98 (28.9%)
N1	53 (26.6%)	41 (29.3%)	94 (27.7%)
N2	40 (20.1%)	28 (20.0%)	68 (20.1%)
N3	28 (14.1%)	40 (28.6%)	68 (20.1%)
Missing	6 (3.0%)	5 (3.6%)	11 (3.2%)
AJCC_M
M0	187 (94.0%)	116 (82.9%)	303 (89.4%)
M1	12 (6.0%)	23 (16.4%)	35 (10.3%)
Missing	0 (0%)	1 (0.7%)	1 (0.3%)
OS.time(Days)
Mean (SD)	762 (604)	461 (386)	638 (545)
Median [Min, Max]	607 [31.0, 3720]	358 [31.0, 2200]	485 [31.0, 3720]

## Sheet: GSE62254
GSE62254(Validation Cohort)
	Alive	Dead	total
	(N=148)	(N=152)	(N=300)
Age
Mean (SD)	61.3 (10.5)	62.6 (12.1)	61.9 (11.4)
Median [Min, Max]	63.0 [31.0, 82.0]	65.0 [24.0, 86.0]	64.0 [24.0, 86.0]
Gender
FEMALE	49 (33.1%)	52 (34.2%)	101 (33.7%)
MALE	99 (66.9%)	100 (65.8%)	199 (66.3%)
Stage
I	25 (16.9%)	5 (3.3%)	30 (10.0%)
II	66 (44.6%)	31 (20.4%)	97 (32.3%)
III	43 (29.1%)	53 (34.9%)	96 (32.0%)
IV	14 (9.5%)	63 (41.4%)	77 (25.7%)
AJCC_T
T2	113 (76.4%)	75 (49.3%)	188 (62.7%)
T3	30 (20.3%)	61 (40.1%)	91 (30.3%)
T4	5 (3.4%)	16 (10.5%)	21 (7.0%)
AJCC_N
N0	29 (19.6%)	9 (5.9%)	38 (12.7%)
N1	79 (53.4%)	52 (34.2%)	131 (43.7%)
N2	30 (20.3%)	50 (32.9%)	80 (26.7%)
N3	10 (6.8%)	41 (27.0%)	51 (17.0%)
AJCC_M
M0	146 (98.6%)	127 (83.6%)	273 (91.0%)
M1	2 (1.4%)	25 (16.4%)	27 (9.0%)
OS.time
Mean (SD)	2330 (407)	727 (568)	1520 (943)
Median [Min, Max]	2330 [1590, 3170]	543 [30.0, 2680]	1740 [30.0, 3170]
