# Supplementary material for: Characterize molecular signatures and establish a prognostic signature of gastric cancer by integrating single-cell RNA sequencing and bulk RNA sequencing
Source: Discov Oncol. 2024 Jul 24;15:301. doi: 10.1007/s12672-024-01168-w (PMC11266334; doi:10.1007/s12672-024-01168-w)
Supplement: Supplementary file 3 — Supplementary Material 3. [file 12672_2024_1168_MOESM3_ESM.xlsx]

## Sheet: nomoscore
The nomoScore of patients in TCGA-STAD cohort
sampleID	Age	Gender	Grade	Stage	AJCC_T	AJCC_N	AJCC_M	riskScore	status	time	nomoScore	nomoGroup
TCGA-3M-AB46	70	2	2	2	2	1	1	0.571624	0	1765	61.8173	Low
TCGA-B7-5818	62	2	3	2	2	1	1	0.698409	0	356	52.8365	Low
TCGA-B7-A5TI	52	2	3	3	4	4	1	1.10015	0	595	83.1583	Low
TCGA-BR-4253	80	1	3	3	3	2	1	0.612051	1	124	89.2491	High
TCGA-BR-4267	51	2	2	2	2	1	1	0.590738	1	188	34.8478	Low
TCGA-BR-4279	43	2	3	2	2	2	1	1.9406	1	291	62.5561	Low
TCGA-BR-4280	78	1	2	2	2	2	1	0.524636	1	201	84.6217	High
TCGA-BR-6452	78	1	3	2	3	1	1	0.811504	0	1055	78.1315	Low
TCGA-BR-6453	54	2	3	2	2	2	1	1.07752	0	485	61.1297	Low
TCGA-BR-6455	59	2	3	3	3	2	1	0.913005	1	422	65.0373	Low
TCGA-BR-6456	74	1	2	3	3	2	1	1.37796	1	526	95.93	High
TCGA-BR-6457	69	2	3	2	3	1	1	2.32213	0	416	95.3878	High
TCGA-BR-6458	57	1	3	3	3	2	1	1.74168	1	588	78.7317	Low
TCGA-BR-6563	60	2	3	3	3	2	1	1.09751	0	1190	70.167	Low
TCGA-BR-6564	46	1	3	3	3	3	1	1.69323	1	794	74.155	Low
TCGA-BR-6565	67	2	2	3	4	1	1	0.881879	1	279	63.7037	Low
TCGA-BR-6566	64	1	3	2	3	1	1	0.932789	0	997	60.4032	Low
TCGA-BR-6705	68	1	3	3	3	4	1	4.65594	1	779	177.307	High
TCGA-BR-6707	75	2	3	2	3	1	1	1.03547	0	491	78.2921	Low
TCGA-BR-6709	57	1	3	3	3	4	1	1.57954	1	370	99.9441	High
TCGA-BR-6710	41	2	2	2	2	1	1	0.634733	0	273	21.3321	Low
TCGA-BR-6801	70	2	2	2	3	1	1	0.627197	0	1223	62.9288	Low
TCGA-BR-6802	65	2	3	3	3	3	1	0.863594	0	940	84.914	High
TCGA-BR-6803	54	1	3	2	3	1	1	1.51255	0	949	57.6027	Low
TCGA-BR-6852	64	1	3	2	3	1	1	1.11136	0	1367	63.9747	Low
TCGA-BR-7196	64	2	3	4	3	4	2	1.92637	0	666	155.181	High
TCGA-BR-7704	69	1	3	2	3	1	1	0.798907	0	1072	64.9234	Low
TCGA-BR-7707	69	1	3	2	2	1	1	0.721987	0	1090	63.385	Low
TCGA-BR-7715	65	2	2	2	3	1	1	1.16702	0	1023	66.5275	Low
TCGA-BR-7716	62	1	2	3	3	2	1	1.61517	0	1210	83.3994	Low
TCGA-BR-7717	63	2	2	4	4	2	2	3.30034	1	552	156.765	High
TCGA-BR-7722	62	2	3	3	3	2	1	2.29889	1	466	97.0738	High
TCGA-BR-7723	59	2	3	3	3	4	1	2.40661	1	874	119.364	High
TCGA-BR-7901	74	2	2	3	3	2	1	2.96563	1	105	127.683	High
TCGA-BR-7958	60	2	3	3	4	1	1	1.29285	0	899	61.8462	Low
TCGA-BR-7959	59	2	3	3	4	2	1	1.30663	0	1010	72.9097	Low
TCGA-BR-8058	53	1	3	3	4	3	1	1.10864	0	1133	72.5401	Low
TCGA-BR-8059	72	2	3	3	4	2	1	1.27964	1	439	91.0843	High
TCGA-BR-8060	75	1	3	3	2	3	1	1.27427	1	348	107.523	High
TCGA-BR-8080	72	1	3	3	4	4	1	2.26109	1	292	135.168	High
TCGA-BR-8081	71	1	2	3	4	1	1	0.924104	0	981	70.3065	Low
TCGA-BR-8284	72	1	3	3	4	4	1	1.48869	1	245	119.72	High
TCGA-BR-8286	49	2	3	2	3	1	1	0.838347	0	895	36.9209	Low
TCGA-BR-8289	57	2	3	4	4	4	2	1.91995	1	81	144.975	High
TCGA-BR-8295	60	1	3	3	4	1	1	1.3539	1	67	63.0671	Low
TCGA-BR-8296	58	1	3	3	4	3	1	0.956198	1	474	76.6891	Low
TCGA-BR-8361	71	1	3	3	4	3	1	0.442654	0	946	85.1326	High
TCGA-BR-8364	42	1	3	3	4	3	1	1.57617	0	675	66.0556	Low
TCGA-BR-8365	70	1	3	2	3	1	1	1.44437	1	533	79.2723	Low
TCGA-BR-8367	55	2	3	3	3	4	1	0.833669	1	801	82.1474	Low
TCGA-BR-8368	84	1	3	2	2	1	1	0.367128	0	131	77.8814	Low
TCGA-BR-8369	76	1	3	3	3	4	1	0.868906	0	427	113.083	High
TCGA-BR-8371	62	2	3	3	3	4	1	0.970135	1	359	94.9537	High
TCGA-BR-8372	63	2	3	3	4	4	1	0.303068	0	951	83.0519	Low
TCGA-BR-8373	65	1	2	3	4	2	1	1.03863	0	450	76.1873	Low
TCGA-BR-8381	51	2	3	3	3	2	1	1.32108	0	224	61.6822	Low
TCGA-BR-8382	67	1	3	3	4	4	1	0.916306	1	762	101.075	High
TCGA-BR-8384	69	2	3	3	4	3	1	1.45306	0	113	102.462	High
TCGA-BR-8483	59	2	2	3	3	3	1	1.24924	0	164	83.9895	High
TCGA-BR-8484	61	2	2	3	4	2	1	0.498073	1	766	59.6178	Low
TCGA-BR-8485	68	1	3	3	4	4	1	1.26294	0	280	109.447	High
TCGA-BR-8486	90	1	2	1	1	1	1	1.55878	0	615	110.352	High
TCGA-BR-8487	64	1	3	2	3	1	1	0.4678	0	34	51.1034	Low
TCGA-BR-8588	55	1	3	3	4	1	1	1.32173	0	389	55.226	Low
TCGA-BR-8589	56	2	3	3	4	2	1	0.36038	0	825	49.6661	Low
TCGA-BR-8590	62	2	3	3	4	3	1	0.865495	1	284	80.6334	Low
TCGA-BR-8591	79	2	3	3	4	4	1	0.886946	0	856	117.763	High
TCGA-BR-8592	63	1	3	3	4	2	1	1.3848	1	191	80.2314	Low
TCGA-BR-8676	59	2	3	3	3	4	1	0.542057	0	229	82.0735	Low
TCGA-BR-8677	74	1	3	3	3	4	1	2.15455	0	813	135.917	High
TCGA-BR-8678	76	2	2	2	2	1	1	0.73301	0	754	73.6825	Low
TCGA-BR-8680	45	2	2	4	4	3	2	0.382044	0	972	84.7149	High
TCGA-BR-8682	52	2	3	3	4	1	1	0.775108	0	991	39.9748	Low
TCGA-BR-8683	75	2	3	3	4	3	1	1.38823	1	300	109.802	High
TCGA-BR-8686	69	2	3	3	4	2	1	1.14544	1	635	84.0816	High
TCGA-BR-8687	67	1	3	3	4	3	1	0.997306	1	250	90.4674	High
TCGA-BR-8690	54	1	2	3	3	4	1	0.633444	0	325	76.7034	Low
TCGA-BR-A44T	53	1	3	2	3	1	1	0.558358	0	1038	37.0794	Low
TCGA-BR-A44U	70	2	3	3	3	4	1	0.70405	1	422	101.149	High
TCGA-BR-A4CS	77	2	3	3	4	4	1	2.96298	1	45	156.404	High
TCGA-BR-A4IV	47	2	3	3	4	3	1	2.52225	1	869	92.1749	High
TCGA-BR-A4J5	56	2	3	3	4	2	1	1.50491	0	862	72.5568	Low
TCGA-BR-A4J8	71	1	3	3	3	4	1	1.10909	0	411	110.689	High
TCGA-BR-A4PF	72	2	3	3	4	3	1	0.33774	0	35	84.4739	High
TCGA-BR-A4QL	75	1	2	3	3	4	1	0.333964	1	491	100.945	High
TCGA-CD-5798	82	2	2	2	3	1	1	2.22385	0	408	112.137	High
TCGA-CD-5799	45	2	3	2	2	2	1	0.962485	0	396	45.8729	Low
TCGA-CD-5800	51	1	1	2	3	1	1	1.45993	0	400	52.2316	Low
TCGA-CD-5801	69	2	3	3	3	2	1	0.54962	1	401	72.1653	Low
TCGA-CD-5803	78	1	3	2	3	1	1	2.60708	1	341	114.043	High
TCGA-CD-5804	90	2	2	3	3	2	1	2.2607	0	368	136.618	High
TCGA-CD-5813	60	2	3	2	3	1	1	3.0714	1	377	97.4172	High
TCGA-CD-8524	61	1	3	2	3	1	1	2.5568	0	388	88.5647	High
TCGA-CD-8525	82	1	3	3	3	2	1	1.69892	0	383	113.866	High
TCGA-CD-8526	73	1	3	3	3	2	1	1.14608	0	381	89.8528	High
TCGA-CD-8527	72	1	2	2	2	2	1	1.23161	1	218	90.1237	High
TCGA-CD-8528	43	1	3	3	4	1	1	0.319964	0	375	17.9158	Low
TCGA-CD-8529	65	2	2	4	4	1	2	2.33325	0	374	128.075	High
TCGA-CD-8530	51	2	3	2	3	1	1	1.80665	0	377	59.1661	Low
TCGA-CD-8531	66	1	3	3	3	2	1	0.598881	0	383	68.8318	Low
TCGA-CD-8532	52	2	2	2	3	1	1	1.52367	1	354	54.9461	Low
TCGA-CD-8533	48	2	3	2	3	1	1	0.824806	0	468	35.2105	Low
TCGA-CD-8534	41	2	3	2	3	1	1	0.571078	0	367	20.059	Low
TCGA-CD-8535	59	2	3	3	3	2	1	0.784903	0	390	62.4752	Low
TCGA-CD-A486	68	2	2	2	3	1	1	1.04422	1	192	68.39	Low
TCGA-CD-A487	51	2	3	3	3	2	1	0.566205	0	374	46.5847	Low
TCGA-CD-A489	58	2	3	2	3	1	1	1.35902	1	344	60.2905	Low
TCGA-CD-A48A	57	2	2	2	3	1	1	0.361732	0	378	38.9051	Low
TCGA-CD-A48C	79	1	3	3	3	2	1	1.04669	1	353	96.5024	High
TCGA-CD-A4MG	76	2	3	2	3	1	1	0.887438	1	200	76.771	Low
TCGA-CD-A4MH	86	1	2	2	3	1	1	0.283657	0	371	79.0911	Low
TCGA-CG-4301	75	1	3	4	4	2	2	1.33386	0	92	134.711	High
TCGA-CG-4305	69	2	3	2	2	2	1	0.735543	0	485	75.8837	Low
TCGA-CG-4306	90	2	3	4	3	3	2	0.950906	1	31	160.873	High
TCGA-CG-4436	57	2	2	2	2	1	1	0.949716	0	243	50.6648	Low
TCGA-CG-4437	83	2	2	2	2	2	1	1.16384	0	245	104.604	High
TCGA-CG-4438	56	2	3	4	4	3	2	0.785319	0	1645	108.616	High
TCGA-CG-4440	68	1	3	4	3	4	2	0.837212	1	122	139.156	High
TCGA-CG-4441	83	2	2	3	2	3	1	1.48448	1	426	123.244	High
TCGA-CG-4443	68	2	2	1	1	1	1	1.17091	0	912	70.9239	Low
TCGA-CG-4444	76	2	3	3	2	3	1	0.839252	0	1431	100.262	High
TCGA-CG-4460	66	1	2	4	4	2	2	0.995184	1	669	114.981	High
TCGA-CG-4465	69	1	3	4	4	4	2	0.968917	1	274	143.23	High
TCGA-CG-4466	81	1	2	2	2	1	1	0.779851	0	577	81.8171	Low
TCGA-CG-4469	70	2	3	4	3	4	2	0.690893	1	215	139.109	High
TCGA-CG-4475	76	2	3	3	3	2	1	2.08887	0	699	113.027	High
TCGA-CG-4477	58	1	3	2	2	1	1	0.722269	0	942	47.5554	Low
TCGA-CG-5717	58	2	3	2	2	2	1	0.511657	1	212	55.5708	Low
TCGA-CG-5718	78	1	2	2	2	2	1	1.34669	1	1095	101.063	High
TCGA-CG-5719	54	1	1	4	4	1	2	3.14423	0	31	128.46	High
TCGA-CG-5721	58	2	3	4	4	2	2	0.930637	0	183	102.174	High
TCGA-CG-5723	83	2	3	2	2	2	1	0.714261	0	3196	95.612	High
TCGA-CG-5724	59	2	3	4	3	4	2	1.95029	1	366	148.461	High
TCGA-CG-5725	72	2	3	2	2	1	1	1.33113	1	457	79.8866	Low
TCGA-CG-5726	73	2	2	1	1	1	1	0.28358	1	881	60.3751	Low
TCGA-CG-5732	66	2	2	4	2	4	2	0.440768	1	2100	128.348	High
TCGA-CG-5734	68	2	3	3	3	2	1	1.02244	1	243	80.1822	Low
TCGA-D7-5577	53	1	2	3	2	4	1	0.896226	1	782	80.5194	Low
TCGA-D7-5578	80	2	3	3	3	3	1	1.36738	0	385	116.583	High
TCGA-D7-6519	64	1	3	2	2	2	1	0.899732	0	625	71.9697	Low
TCGA-D7-6520	53	2	3	3	2	3	1	1.73558	0	573	85.0789	High
TCGA-D7-6521	65	2	3	3	2	3	1	1.1919	0	564	91.4802	High
TCGA-D7-6522	58	2	3	2	2	1	1	2.03102	0	566	73.7304	Low
TCGA-D7-6524	53	2	3	2	2	2	1	2.25137	0	543	83.1672	Low
TCGA-D7-6525	58	2	3	3	2	3	1	2.29651	1	406	103.495	High
TCGA-D7-6526	67	1	2	3	3	3	1	0.779785	0	523	86.117	High
TCGA-D7-6527	62	2	2	2	2	2	1	1.02738	1	312	71.6436	Low
TCGA-D7-6528	70	1	2	2	2	1	1	0.590306	0	463	62.191	Low
TCGA-D7-6815	70	1	2	3	2	3	1	0.823277	0	486	91.3055	High
TCGA-D7-6818	53	2	3	3	2	4	1	2.40075	1	376	110.61	High
TCGA-D7-6822	77	2	2	2	2	1	1	0.92458	0	375	78.9534	Low
TCGA-D7-8570	44	2	3	3	3	4	1	0.971731	0	752	69.0734	Low
TCGA-D7-8572	57	2	2	3	2	3	1	1.41307	0	511	84.387	High
TCGA-D7-8573	57	2	3	2	3	1	1	0.407942	0	593	39.8293	Low
TCGA-D7-8574	72	2	3	3	2	4	1	0.966982	0	523	109.286	High
TCGA-D7-8575	75	2	3	3	3	3	1	1.06332	1	554	103.304	High
TCGA-D7-8576	54	1	3	3	3	4	1	0.770014	1	446	79.4348	Low
TCGA-D7-8578	72	2	2	2	2	1	1	0.998195	0	643	73.2279	Low
TCGA-D7-8579	66	1	2	3	2	3	1	0.89365	0	636	86.9547	High
TCGA-D7-A4YU	73	2	3	3	3	4	1	0.721539	0	500	105.817	High
TCGA-D7-A4YX	63	2	3	3	3	2	1	0.446497	0	1108	61.4654	Low
TCGA-D7-A4Z0	60	1	3	3	2	3	1	0.946087	0	449	79.3661	Low
TCGA-D7-A6EV	71	1	3	3	2	3	1	0.785044	0	342	91.9804	High
TCGA-D7-A6EX	72	1	3	3	3	3	1	0.509346	0	344	87.906	High
TCGA-D7-A6EY	72	1	3	3	3	4	1	0.529719	1	348	100.541	High
TCGA-D7-A6EZ	66	2	3	3	3	3	1	0.864545	1	618	86.3726	High
TCGA-D7-A6F0	79	1	3	2	2	1	1	1.62739	0	678	95.8888	High
TCGA-D7-A6F2	62	2	3	2	2	1	1	0.639555	0	476	51.6594	Low
TCGA-D7-A747	57	2	3	3	3	2	1	0.728591	1	255	58.4699	Low
TCGA-D7-A748	41	1	3	4	4	4	2	1.81398	1	132	119.823	High
TCGA-D7-A74A	61	1	2	3	3	3	1	0.233286	0	607	66.5496	Low
TCGA-EQ-8122	71	1	3	3	3	2	1	1.47572	1	243	93.5663	High
TCGA-F1-6177	90	2	2	2	1	2	1	0.658391	0	200	104.572	High
TCGA-F1-6874	79	2	3	2	2	1	1	1.84056	0	440	100.152	High
TCGA-F1-6875	79	2	2	2	2	1	1	0.962625	1	2197	82.5935	Low
TCGA-F1-A448	70	2	3	3	3	4	1	1.2652	0	647	112.372	High
TCGA-F1-A72C	68	2	2	2	3	1	1	0.955628	0	346	66.6183	Low
TCGA-FP-7735	77	2	2	2	2	1	1	2.83019	1	106	117.066	High
TCGA-FP-7829	69	2	2	3	3	2	1	0.847616	0	594	78.1252	Low
TCGA-FP-7916	77	2	3	3	4	4	1	0.800631	1	428	113.157	High
TCGA-FP-7998	77	2	3	3	4	4	1	1.04064	0	678	117.957	High
TCGA-FP-8099	79	2	2	2	3	1	1	0.906919	0	519	81.4793	Low
TCGA-FP-8209	49	2	3	2	2	1	1	1.60423	1	1811	52.2386	Low
TCGA-FP-8210	48	2	3	3	3	2	1	1.38157	1	153	58.5733	Low
TCGA-FP-8211	62	2	2	3	3	2	1	0.61834	0	413	63.4627	Low
TCGA-FP-A4BF	68	2	3	3	3	3	1	1.30805	1	168	98.1219	High
TCGA-FP-A9TM	77	2	2	2	1	2	1	0.480193	0	189	82.2932	Low
TCGA-HF-A5NB	75	1	3	3	4	4	1	0.532586	0	928	104.917	High
TCGA-HJ-7597	71	1	3	2	2	1	1	0.620961	1	805	64.2436	Low
TCGA-HU-8244	77	1	1	1	1	1	1	0.293475	0	742	66.3313	Low
TCGA-HU-8249	76	2	2	3	3	3	1	1.12614	0	881	106	High
TCGA-HU-8602	58	1	3	3	4	1	1	0.567563	0	679	44.4613	Low
TCGA-HU-8604	82	1	2	2	3	1	1	0.90356	0	694	85.7309	High
TCGA-HU-8608	70	2	3	3	4	3	1	0.959566	0	641	94.0313	High
TCGA-HU-A4G2	45	2	3	3	3	2	1	1.84168	0	739	63.4568	Low
TCGA-HU-A4G3	54	2	2	3	2	3	1	1.4589	0	170	80.9849	Low
TCGA-HU-A4G8	71	1	3	3	3	2	1	0.647019	0	690	76.9924	Low
TCGA-HU-A4G9	67	1	2	1	1	1	1	0.155289	0	736	49.1719	Low
TCGA-HU-A4GC	74	2	3	3	4	3	1	1.37828	0	99	108.164	High
TCGA-HU-A4GD	56	2	3	3	3	2	1	0.286566	0	692	48.1898	Low
TCGA-HU-A4GF	69	2	2	2	3	1	1	1.13614	0	785	71.6681	Low
TCGA-HU-A4GH	75	2	2	1	1	1	1	0.430391	0	358	66.1905	Low
TCGA-HU-A4GJ	60	1	3	3	4	4	1	0.499719	0	650	82.6663	Low
TCGA-HU-A4GP	62	1	2	2	2	2	1	1.06201	0	273	72.3361	Low
TCGA-HU-A4GT	71	1	3	2	3	1	1	0.373068	0	198	59.2858	Low
TCGA-HU-A4GU	73	2	3	3	3	2	1	0.327035	0	200	73.4718	Low
TCGA-HU-A4GX	70	1	3	3	4	3	1	0.446433	0	616	83.7686	High
TCGA-HU-A4H0	72	2	3	3	4	4	1	0.415234	0	64	98.2514	High
TCGA-HU-A4H2	58	1	2	3	3	4	1	0.641509	0	394	82.6229	Low
TCGA-HU-A4H3	56	1	3	3	4	4	1	0.700972	0	882	80.933	Low
TCGA-HU-A4H4	53	1	3	3	2	3	1	0.745147	0	725	65.2703	Low
TCGA-HU-A4H6	72	1	2	3	3	3	1	1.42524	0	644	106.224	High
TCGA-HU-A4H8	77	2	2	2	1	2	1	0.391581	0	428	80.521	Low
TCGA-HU-A4HB	68	2	3	3	2	3	1	0.610413	1	477	84.1691	High
TCGA-HU-A4HD	73	2	2	3	3	3	1	1.11925	0	1016	101.544	High
TCGA-IN-7806	50	2	3	3	3	2	1	0.444757	0	1106	42.7162	Low
TCGA-IN-7808	59	2	3	4	3	4	2	0.350246	1	105	116.46	High
TCGA-IN-8462	80	2	2	2	2	2	1	1.14726	0	572	99.9533	High
TCGA-IN-8663	68	2	3	3	2	3	1	1.21942	1	103	96.3493	High
TCGA-IN-A6RI	45	2	2	1	1	1	1	0.431622	0	559	23.0281	Low
TCGA-IN-A6RJ	64	2	3	1	1	1	1	0.181492	0	379	45.3773	Low
TCGA-IN-A6RL	84	2	2	2	2	2	1	1.05292	1	406	103.825	High
TCGA-IN-A6RN	72	1	2	3	1	3	1	0.851081	0	594	94.7407	High
TCGA-IN-A6RR	84	2	3	3	3	2	1	1.20973	1	205	106.961	High
TCGA-IN-A6RS	76	2	2	1	1	1	1	1.04065	0	383	79.8353	Low
TCGA-IN-A7NR	64	1	3	4	3	4	2	0.63196	0	198	129.293	High
TCGA-IN-A7NT	73	1	3	3	3	2	1	1.69453	0	323	100.822	High
TCGA-IN-A7NU	69	2	3	3	3	4	1	1.06524	0	356	106.933	High
TCGA-IN-AB1V	63	2	2	1	1	1	1	0.245853	0	479	45.2249	Low
TCGA-IN-AB1X	78	1	3	2	3	1	1	0.513989	0	411	72.1812	Low
TCGA-IP-7968	74	2	2	3	3	3	1	1.46636	0	77	109.925	High
TCGA-KB-A6F7	54	1	3	2	1	2	1	0.832877	0	1935	56.2369	Low
TCGA-KB-A93G	68	2	1	2	2	1	1	2.68603	0	613	101.226	High
TCGA-KB-A93H	79	1	1	3	3	2	1	0.405457	0	1145	83.6777	Low
TCGA-KB-A93J	78	2	3	2	2	2	1	0.843179	0	1124	90.9925	High
TCGA-MX-A5UG	78	2	3	3	3	2	1	1.35718	1	113	101.273	High
TCGA-MX-A5UJ	86	1	3	3	3	3	1	1.21824	0	600	122.238	High
TCGA-MX-A663	66	2	3	2	3	1	1	2.1359	1	300	87.3447	High
TCGA-R5-A7O7	51	2	2	4	3	2	2	1.91844	0	1389	111.853	High
TCGA-R5-A7ZE	66	1	2	3	3	3	1	1.78017	1	554	104.685	High
TCGA-R5-A7ZF	65	1	2	4	4	2	2	0.625292	1	259	106.144	High
TCGA-R5-A7ZI	44	1	3	4	4	2	2	0.368226	0	2267	70.7714	Low
TCGA-R5-A805	71	2	3	3	3	3	1	2.02499	1	281	116.779	High
TCGA-RD-A7BS	46	2	3	3	3	2	1	1.13277	1	336	50.7182	Low
TCGA-RD-A7BT	66	2	3	4	3	4	2	1.40025	1	262	147.537	High
TCGA-RD-A7BW	68	1	3	2	2	1	1	1.71639	1	156	81.8334	Low
TCGA-RD-A7C1	82	2	3	2	2	1	1	0.851158	1	507	84.6828	High
TCGA-RD-A8MV	56	2	3	3	3	3	1	0.612605	0	3720	66.9381	Low
TCGA-RD-A8MW	72	2	3	3	3	3	1	1.55319	1	1153	108.783	High
TCGA-RD-A8N0	53	1	3	3	3	3	1	0.591488	0	1236	62.1971	Low
TCGA-RD-A8N1	70	2	3	3	3	3	1	0.909445	0	3519	93.0289	High
TCGA-RD-A8N2	59	1	3	2	2	1	1	1.1389	0	3540	57.3276	Low
TCGA-RD-A8N4	58	1	3	3	3	2	1	1.16663	0	2171	68.6702	Low
TCGA-RD-A8N5	78	2	2	3	3	2	1	1.87232	1	1747	111.575	High
TCGA-RD-A8N6	78	1	3	3	2	3	1	0.759511	1	272	101.547	High
TCGA-RD-A8N9	63	1	3	2	2	2	1	1.59863	0	1083	84.508	High
TCGA-RD-A8NB	80	1	3	3	3	2	1	0.771715	1	513	92.4424	High
TCGA-SW-A7EB	45	2	2	3	3	3	1	1.03744	0	176	59.5995	Low
TCGA-VQ-A8DT	43	2	3	3	3	4	1	0.580947	0	1484	59.8182	Low
TCGA-VQ-A8DU	63	2	2	3	3	3	1	1.0339	1	166	85.441	High
TCGA-VQ-A8DV	48	2	2	2	2	1	1	0.646325	1	403	31.6409	Low
TCGA-VQ-A8DZ	70	2	3	4	4	4	2	1.30965	1	396	151.484	High
TCGA-VQ-A8E0	68	2	3	3	3	3	1	0.711852	1	562	86.1979	High
TCGA-VQ-A8E2	57	2	2	3	3	3	1	1.18627	0	1319	79.8511	Low
TCGA-VQ-A8E3	79	2	3	2	3	1	1	0.561314	1	661	74.5672	Low
TCGA-VQ-A8E7	59	2	2	4	3	2	2	0.756627	0	1138	100.133	High
TCGA-VQ-A8P2	68	2	2	3	4	2	1	0.50002	0	1160	69.7337	Low
TCGA-VQ-A8P3	72	2	2	3	4	2	1	0.859457	0	1132	82.6807	Low
TCGA-VQ-A8P5	67	2	3	2	3	1	1	1.46292	1	235	75.3246	Low
TCGA-VQ-A8P8	72	1	2	3	4	1	1	0.762678	0	942	68.5175	Low
TCGA-VQ-A8PB	65	1	2	2	3	1	1	0.575377	1	1043	54.6946	Low
TCGA-VQ-A8PC	65	2	3	3	3	2	1	1.34576	1	1407	82.3298	Low
TCGA-VQ-A8PD	69	2	2	3	4	4	1	1.67408	1	496	119.11	High
TCGA-VQ-A8PE	78	2	3	3	3	4	1	0.8158	1	675	114.9	High
TCGA-VQ-A8PF	76	2	3	3	3	4	1	1.25416	1	76	120.788	High
TCGA-VQ-A8PH	62	2	2	3	3	4	1	0.471156	1	389	84.9741	High
TCGA-VQ-A8PK	58	2	2	3	3	4	1	0.875423	1	543	87.3012	High
TCGA-VQ-A8PM	56	2	3	4	4	4	2	1.19755	1	57	129.088	High
TCGA-VQ-A8PO	74	2	3	3	4	1	1	0.557663	1	282	67.2964	Low
TCGA-VQ-A8PP	76	2	2	4	4	2	2	0.757043	1	712	124.614	High
TCGA-VQ-A8PQ	50	1	2	4	4	2	2	1.03751	1	476	92.7944	High
TCGA-VQ-A8PU	72	1	3	3	4	2	1	1.00616	1	832	85.6147	High
TCGA-VQ-A8PX	51	2	2	1	1	1	1	0.553326	0	1964	34.0996	Low
TCGA-VQ-A91A	67	2	1	3	3	4	1	1.73813	0	1200	117.511	High
TCGA-VQ-A91D	70	2	2	3	4	3	1	0.964475	1	356	94.1295	High
TCGA-VQ-A91E	67	1	3	3	4	1	1	0.364908	0	664	53.3643	Low
TCGA-VQ-A91K	69	2	2	3	3	2	1	0.54832	0	1862	72.1393	Low
TCGA-VQ-A91N	59	1	2	4	4	4	2	0.394001	1	570	117.336	High
TCGA-VQ-A91Q	61	2	3	4	3	4	2	2.20628	1	633	156.46	High
TCGA-VQ-A91U	78	2	2	3	3	2	1	0.872144	1	52	91.5718	High
TCGA-VQ-A91V	58	2	2	3	3	3	1	0.529339	0	1297	68.152	Low
TCGA-VQ-A91X	74	2	3	3	3	3	1	0.163017	1	289	83.8586	High
TCGA-VQ-A91Y	67	2	3	3	4	4	1	1.20262	1	296	106.801	High
TCGA-VQ-A91Z	67	1	2	3	3	2	1	0.379678	0	1690	65.8873	Low
TCGA-VQ-A922	70	2	2	4	4	2	2	1.88717	1	275	138.579	High
TCGA-VQ-A923	90	2	3	3	3	2	1	0.851051	1	61	108.425	High
TCGA-VQ-A924	69	2	2	2	3	1	1	0.443612	1	1686	57.8175	Low
TCGA-VQ-A925	66	2	2	3	3	3	1	0.774786	1	138	84.5774	High
TCGA-VQ-A927	81	2	1	3	3	4	1	0.984113	1	200	122.585	High
TCGA-VQ-A928	49	2	2	4	3	4	2	0.876348	1	174	112.587	High
TCGA-VQ-A92D	67	2	2	2	2	1	1	0.778578	0	2032	61.6377	Low
TCGA-VQ-A94O	74	2	2	3	4	4	1	0.9913	1	640	112.652	High
TCGA-VQ-A94T	73	2	3	3	3	3	1	0.936568	1	342	97.89	High
TCGA-VQ-A94U	70	2	3	3	4	1	1	0.928846	0	819	68.9618	Low
TCGA-VQ-AA64	68	2	2	3	3	3	1	1.2112	1	560	96.1848	High
TCGA-VQ-AA68	52	1	2	3	4	4	1	0.958022	0	1328	80.3158	Low
TCGA-VQ-AA69	35	2	2	3	3	3	1	0.323968	0	864	30.9345	Low
TCGA-VQ-AA6A	56	2	2	3	4	4	1	0.496618	0	1184	76.846	Low
TCGA-VQ-AA6D	52	1	2	3	4	2	1	0.455143	0	521	45.8031	Low
TCGA-VQ-AA6F	57	2	2	3	3	2	1	0.715347	0	1646	58.205	Low
TCGA-VQ-AA6G	68	2	2	2	3	1	1	0.605589	1	792	59.6175	Low
TCGA-VQ-AA6J	75	2	3	3	4	3	1	1.3598	0	838	109.234	High
TCGA-VQ-AA6K	59	2	3	3	4	4	1	0.858321	1	378	88.3987	High
TCGA-ZA-A8F6	71	2	2	2	2	1	1	0.975649	0	525	71.3374	Low

## Sheet: points
The point of each clinical characteristic in TCGA-STAD cohort
Characteristic	Value	Ponit
Age
	35	0
	40	7
	45	14
	50	22
	55	29
	60	36
	65	43
	70	50
	75	58
	80	65
	85	72
	90	79
AJCC_N
	N0	0
	N1	12
	N2	24
	N3	37
AJCC_M
	M0	0
	M1	38
riskScore
	0	0
	0.5	10
	1	20
	1.5	30
	2	40
	2.5	50
	3	60
	3.5	70
	4	80
	4.5	90
